# Supplementary material for: Crystallization and Performance of Polyamide Blends Comprising Polyamide 4, Polyamide 6, and Their Copolymers
Source: Polymers (Basel). 2023 Aug 14;15(16):3399. doi: 10.3390/polym15163399 (PMC10459628; doi:10.3390/polym15163399)
Supplement: Supplementary file 1 [file polymers-15-03399-s001.zip]

Archive with 1 entries (1 files):
- polymers-2554513-supplementary.pdf
